# Supplementary material for: Is Gender an Important Factor in the Precision Medicine Approach to Levocetirizine?
Source: Pharmaceutics. 2024 Jan 21;16(1):146. doi: 10.3390/pharmaceutics16010146 (PMC10818372; doi:10.3390/pharmaceutics16010146)
Supplement: Supplementary file 1 [file pharmaceutics-16-00146-s001.zip]

Archive with 1 entries (1 files):
- pharmaceutics-2817683-supplementary.pdf
